# Supplementary material for: Quality of Life after Transcatheter Aortic Valve Replacement in Sarcopenic Patients Using the Toronto Aortic Stenosis Quality of Life Questionnaire
Source: J Clin Med. 2023 Mar 6;12(5):2078. doi: 10.3390/jcm12052078 (PMC10003854; doi:10.3390/jcm12052078)
Supplement: Supplementary file 1 [file jcm-12-02078-s001.zip]

Archive with 2 entries (2 files):
- Supplementary Data S1.pdf
- Supplementary Tables and Figures.pdf
